# Supplementary material for: Can species adapt to drought using multiple strategies? Lessons from the California poppy
Source: New Phytol. 2026 Apr 2;250(5):2918–32. doi: 10.1111/nph.71105 (PMC13150309; doi:10.1111/nph.71105)
Supplement: Supplementary file 1 — Dataset S1 Data collected and analyzed for this experiment. [file NPH-250-2918-s001.xlsx]

## Sheet: meta
New Phytologist Supporting Information
Article title: Can species adapt to drought using multiple strategies? Lessons from the California poppyCan species adapt to drought using multiple strategies? Lessons from the California poppy
Authors: Stuart T Schwab, Kristal Lam, Finn Thornton, Rachel Brown, Joe Kesler, Cory Merow, Jason P. Sexton, Elsa E. Cleland
Article acceptance date: 23 February 2026
Sheet main_dat contains plant trait and response data
Sheet 30_yr_norms contains environmental data, and population level data
Column information:
main_dat
Block	split block design as outlined in methods
Cohort	cohort of emergence, as outlined in methods
maternal_line	maternal line from population: ranks from A-G
site	source population
Watering_Treatment	high or low water as described in methods
Drought_Treatment	terminal drought or continued water
VWC	volumetric water content
WP_mpa	predawn water potential in megapascals
Shoot_Mass_grams
Root_Mass_grams
Full_Biomass_grams
leaf_mass_grams
leaf_area_cm2
leaf_perimeter_cm
SLA	specific leaf area, area/mass
root_length_cm
SRL	specific root length length/mass
RMF	root mass fraction
days_w.out_water	number of days plant survived with no water
TLP	turgor loss point
days_emergence_2_flower	number of days from emergence to first budding
individual.flwr	probability of flowering as a 0 or 1
30yr_norms
site	source population
pop.prob.flwr	population level probability of flowering, based on individual probabilities
Longitude	site longitude
Latitude	site latitude
Average.CV.precip	Average coefficient of variation over 30 years
Average.MAP	Average mean annual precipitation over 30 years
Average.MAT	Average mean annual temperature over 30 years
AveragePET	Average Potential Evapotranspiration over 30 years
Aridity.Index	Average aridity index over 30 years

## Sheet: main_dat
Block	Cohort	maternal_line	site	Watering_Treatment	Drought_Treatment	VWC	WP_mpa	Shoot_Mass_grams	Root_Mass_grams	Full_Biomass_grams	leaf_mass_grams	leaf_area_cm2	leaf_perimeter_cm	SLA	root_length_cm	SRL	RMF	days_w.out_water	TLP	days_emergence_2_flower	individual.flwr
16	2	F	ANTE	Low_water	a.water	12.3	-1.57	0.2049	0.0178	0.22682	0.00412	1.385	42.104	336.165	14.1258	793.581	0.0784763	66	-1.22172	82	1
2	1	E	ANTE	High_water	drought	13.1	-0.54	0.2579	0.0261	0.284								65			0
4	1	D	ANTE	High_water	a.water	25.4	-0.14	0.6308	0.01603	0.64852	NA	3.023	64.324	NA	17.5128	1092.5	0.0247178	72	-1.4006	115	1
6	1	A	ANTE	High_water	drought	14.5	-0.86	0.0474	0.0063	0.0537								51		75	1
4	1	D	ANTE	Low_water	a.water	13.4	-0.47	0.2005	0.0112	0.2117	NA	NA	NA	NA	NA	NA	0.0529051	70	-2.25964	121	1
10	1	B	ANTE	Low_water	drought	10.5		0.0044	0.0019	0.0063					1.30372	686.168		39			0
12	2	A	ANTE	High_water	a.water	28.6	-0.64	0.1411	0.0079	0.15337	0.00437	1.708	45.016	390.847	3.43591	434.925	0.0515094	45	NA	79	1
12	1	A	ANTE	Low_water	a.water	13.4	-0.31	0.1071	0.0075	0.12013	0.00553	1.23	30.055	222.423	2.2543	300.573	0.0624324	70	-1.23004	78	1
15	2	E	ANTE	High_water	a.water	29.3	-0.31	0.3275	0.0267	0.35818	0.00398	2.042	45.453	513.065	17.1392	641.917	0.0745435	71	NA	74	1
16	1	F	ANTE	High_water	a.water	33.7	-0.74	0.3077	0.0119	0.32677	0.00717	2.095	45.911	292.19	3.39336	285.156	0.0364171	58	-1.44636	79	1
17	2	D	ANTE	High_water	drought	11.3	-2.89	0.2359	0.0111	0.247								41		69	1
17	2	D	ANTE	Low_water	drought	10.9	-1.13	0.0883	0.0041	0.0924								36		72	1
11	1	B	ANTE	High_water	a.water	22.1	-0.23	0.6652	0.0552	0.73094	0.01054	2.401	40.395	227.799	35.6968	646.681	0.0755192	59	NA	66	1
11	1	B	ANTE	Low_water	a.water	15.6	-0.84	0.2339	0.026	0.26291	0.00301	0.691	16.969	229.568	15.5028	596.263	0.0988932	54	NA	67	1
20	2	G	ANTE	Low_water	a.water	17	-0.47	0.2348	0.0258	0.26411	0.00351	1.273	23.37	362.678	10.7125	415.212	0.0976866	65	-1.58988	68	1
20	3	G	ANTE	High_water	a.water	NA	-1.02	0.0534	0.0043	0.06036	0.00266	1.232	22.875	463.158	1.36773	318.077	0.0712392	46	-1.89564	127	1
2	1	E	BCCR	High_water	drought	17.4	-0.82	0.119	0.096	0.215								50			0
2	1	E	BCCR	Low_water	drought	10.5	-0.68	0.0545	0.0543	0.1088								39			0
3	1	C	BCCR	High_water	drought	16	-0.78	0.0641	0.0856	0.1497								50			0
3	1	C	BCCR	Low_water	drought	13.8	-1.11	0.314	0.3657	0.6797								54			0
4	1	D	BCCR	High_water	a.water	28.3	-0.06	0.4699	0.3486	0.83961	0.02111	4.872	43.648	230.791	26.4527	75.8827	0.415193	72	-1.83324		0
4	1	D	BCCR	Low_water	a.water	13.8	-0.78	0.1506	0.1616	0.31911	0.00691	2.092	18.363	302.75	27.0733	167.533	0.506408	70	-1.8998		0
6	1	A	BCCR	High_water	drought	15.2	-0.72	0.0571	0.0525	0.1096								58			0
6	2	A	BCCR	Low_water	drought	14.5	-1.23	0.0554	0.0657	0.1211								49			0
8	1	G	BCCR	High_water	drought	10.5	-0.37	0.079	0.1286	0.2076								51			0
8	2	G	BCCR	Low_water	drought	11.3	-2.01	0.0568	0.0969	0.1537								38			0
10	1	B	BCCR	High_water	drought	15.6	-2.88	0.1297	0.2354	0.3651								51			0
10	2	B	BCCR	Low_water	drought	12	-2.07	0.0326	0.0392	0.0718								43			0
11	1	B	BCCR	High_water	a.water	25.4	-0.38	0.2412	0.314	0.56306	0.00786	1.74	26.137	221.374	21.8183	69.485	0.557667	70	-2.035		0
11	1	B	BCCR	Low_water	a.water	21.4	-0.69	0.473	0.5495	1.0393	0.0168	2.796	40.884	166.429	42.0778	76.5748	0.528721	70	-1.59404		0
12	1	A	BCCR	High_water	a.water	18.9	-0.18	0.4246	0.2329	0.67026	0.01276	3.319	66.505	260.11	48.4374	207.975	0.347477	72	-1.47756		0
12	2	A	BCCR	Low_water	a.water	14.9	-2.63	0.1466	0.2054	0.35986	0.00786	1.391	20.59	176.972	19.8705	96.7407	0.570778	71	NA		0
13	2	F	BCCR	High_water	drought	10.2	-2.12	0.2333	0.1987	0.432								65			0
13	1	F	BCCR	Low_water	drought	15.6	-0.82	0.2014	0.289	0.4904								65			0
14	1	C	BCCR	High_water	a.water	23.2	-0.51	0.3327	0.333	0.68254	0.01684	4.142	44.561	245.962	36.661	110.093	0.487883	70	-1.151		0
14	1	C	BCCR	Low_water	a.water	15.6	-1.4	0.2049	0.2378	0.45086	0.00816	2.071	30.458	253.799	26.6521	112.078	0.527436	70	-1.28204		0
15	1	E	BCCR	High_water	a.water	30.1	-0.63	0.3126	0.2683	0.58869	0.00779	1.82	21.822	233.633	27.1139	101.058	0.455758	72	-0.98252		0
15	1	E	BCCR	Low_water	a.water	17.4	-0.98	0.1115	0.116	0.23129	0.00379	1.322	16.82	348.813	21.4935	185.289	0.501535	72	-1.54412		0
16	1	F	BCCR	High_water	a.water	24.3	-0.3	0.3344	0.1144	0.46196	0.01316	2.89	39.55	219.605	44.6594	390.379	0.24764	72	-1.61692		0
16	2	F	BCCR	Low_water	a.water	19.2	-0.89	0.2069	0.1446	0.35749	0.00599	1.606	28.5	268.114	28.6429	198.084	0.404487	71	-1.83532		0
17	2	D	BCCR	High_water	drought	14.2	-1.36	0.2152	0.2943	0.5095								55			0
17	1	D	BCCR	Low_water	drought	12	-1.36	0.1157	0.2147	0.3304								51			0
20	1	G	BCCR	High_water	a.water	28.3	-0.29	0.4195	0.3902	0.8213	0.0116	2.709	28.266	233.534	52.0955	133.51	0.4751	72	-0.81612		0
20	2	G	BCCR	Low_water	a.water	13.4	-0.44	0.2373	0.275	0.5198	0.0075	1.696	21.399	226.133	34.8959	126.894	0.52905	69	-2.13692		0
2	1	E	BLOR	High_water	drought	15.2	-0.31	0.2064	0.4404	0.6468								63			0
2	1	E	BLOR	Low_water	drought	10.2	-0.57	0.1555	0.1693	0.3248								58			0
3	1	C	BLOR	High_water	drought	12.3	-2.46	0.1838	0.1595	0.3433								45			0
3	1	C	BLOR	Low_water	drought	12.7	-1.15	0.1823	0.1746	0.3569								50			0
4	1	D	BLOR	High_water	a.water	27.5	-0.04	0.2503	0.1634	0.42017	0.00647	1.951	19.181	301.546	14.6071	89.3945	0.38889	72	-2.0558	126	1
4	1	D	BLOR	Low_water	a.water	16.2	-0.71	0.368	0.4613	0.84064	0.01134	2.464	33.552	217.284	46.858	101.578	0.548749	70	-1.48588		0
6	1	A	BLOR	High_water	drought	14.5	-0.45	0.2507	0.3039	0.5546								59			0
6	1	A	BLOR	Low_water	drought	12.7	-0.77	0.1673	0.0984	0.2657								57			0
8	2	G	BLOR	High_water	drought	17.8	-2.7	0.0267	0.0335	0.0602								79			0
8	1	G	BLOR	Low_water	drought		-0.74	0.041	0.1125	0.1535											0
10	1	B	BLOR	High_water	drought	12.3	-1.66	0.1373	0.1807	0.318								51			0
11	1	B	BLOR	High_water	a.water	32.6	-0.08	0.3673	0.4039	0.78608	0.01488	2.936	35.312	197.312	51.1516	126.644	0.513815	70	-1.28204		0
11	1	B	BLOR	Low_water	a.water	14.2	-0.37	0.2683	0.3168	0.60042	0.01532	3.329	58.712	217.298	47.2486	149.143	0.527631	70	-1.56076		0
12	2	A	BLOR	High_water	a.water	42	-0.78	0.2651	0.1294	0.41104	0.01654	4.851	57.173	293.289	25.5815	197.693	0.314811	71	NA		0
12	2	A	BLOR	Low_water	a.water	18.1	-0.94	0.5629	0.5829	1.17359	0.02779	4.423	52.274	159.158	70.9714	121.756	0.496681	71	NA		0
13	1	F	BLOR	High_water	drought	23.2	-0.8	0.1466	0.2277	0.3743								71			0
13	1	F	BLOR	Low_water	drought	16.7	-0.53	0.1693	0.2367	0.406								65			0
14	1	C	BLOR	High_water	a.water	25.7	-0.12	0.4576	0.6951	1.16065	0.00795	2.421	28.534	304.528	37.7125	54.2548	0.598889	70	-1.05948		0
15	1	E	BLOR	High_water	a.water	21	-0.67	0.3299	0.4207	0.75724	0.00664	1.816	29.131	273.494	29.2125	69.4378	0.55557	72	-1.20924		0
15	1	E	BLOR	Low_water	a.water	12.7	-0.18	0.2935	0.5671	0.87318	0.01258	2.069	36.1	164.467	50.1509	88.434	0.649465	72	-1.4942		0
16	1	F	BLOR	High_water	a.water	22.8	-0.39	0.3472	0.221	0.57771	0.00951	1.727	28.192	181.598	26.858	121.53	0.382545	72	-0.93884	122	1
16	1	F	BLOR	Low_water	a.water	14.9	-0.27	0.2771	0.3482	0.63555	0.01025	1.553	21.223	151.512	32.5489	93.4776	0.547872	72	-1.67516		0
17	1	D	BLOR	High_water	drought	24.3	-1.23	0.2606	0.5626	0.8232								81			0
17	1	D	BLOR	Low_water	drought		-0.99	0.1497	0.2498	0.3995								56			0
14	1	C	BLOR	Low_water	a.water	NA	-0.68	0.2376	0.5111	0.75821	0.00951	2.217	26.91	233.123	61.8123	120.94	0.674088	70	-1.19676		0
20	1	G	BLOR	High_water	a.water	24.3	-0.98	0.2889	0.3951	0.7741	0.00903	1.695	26.654	187.708	46.8625	118.609	0.510399	70	-0.91388		0
20	1	G	BLOR	Low_water	a.water	16.3	-0.41	0.2634	0.2559	0.52641	0.00711	2.337	37.002	328.692	15.3786	60.0962	0.486123	72	-1.78748	118	1
2	2	E	BODE	High_water	drought	13.4	-0.79	0.2826	0.0649	0.3475								72			0
2	2	E	BODE	Low_water	drought	10.9		0.1921	0.0297	0.2218								65			0
6	2	A	BODE	High_water	drought	14.5	-3.61	0.2815	0.2012	0.4827								53			0
6	2	A	BODE	Low_water	drought	13.8	-1.95	0.1618	0.0361	0.1979								58		73	1
4	2	D	BODE	High_water	a.water	25.4	-0.94	0.498	0.1839	0.71157	0.02967	6.09	72.299	205.258	36.902	200.664	0.258443	69	-1.63148		0
8	2	G	BODE	High_water	drought	10.2	-2.56	0.0743	0.1692	0.2435								50			0
8	2	G	BODE	Low_water	drought	10.2	-2.98	0.1206	0.1151	0.2357								47			0
12	2	A	BODE	High_water	a.water	42.4	-0.85	0.3396	0.08	0.44262	0.02302	6.074	73.548	263.858	33.5738	419.673	0.180742	71	NA		0
12	2	A	BODE	Low_water	a.water	20.3	-1.22	0.3077	0.1074	0.4287	0.0136	3.49	53.717	256.618	24.4283	227.451	0.250525	71	NA		0
14	2	C	BODE	High_water	a.water	35.1	-0.31	0.2674	0.2042	0.48806	0.01646	2.706	58.259	164.399	31.3388	153.471	0.418391	69	-1.89148		0
15	2	E	BODE	High_water	a.water	34.8	-0.24	0.3363	0.1384	0.49199	0.01729	5.358	38.553	309.89	20.4776	147.96	0.281307	71	-1.79788		0
15	2	E	BODE	Low_water	a.water	17	-0.34	0.3793	0.5313	0.92899	0.01839	2.569	20.658	139.695	31.5088	59.3051	0.571911	71	-2.21388		0
11	2	B	BODE	High_water	a.water	25.4	-0.18	0.263	0.0628	0.33257	0.00677	1.887	23.821	278.73	15.0664	239.912	0.188832	69	NA	119	1
20	2	G	BODE	High_water	a.water	27.2	-0.65	0.2454	0.1455	0.40137	0.01047	1.862	15.172	177.841	29.2275	200.876	0.362508	69	-1.20508		0
2	2	E	CAVP	High_water	drought	12	-1.21	0.3454	0.4433	0.7887								56			0
2	2	E	CAVP	Low_water	drought	10.2	-2.85	0.2359	0.1794	0.4153								36			0
3	3	C	CAVP	High_water	drought			0.1248	0.033	0.1578								51			0
4	2	D	CAVP	High_water	a.water	31.5	-0.51	0.6633	0.2808	0.96209	0.01799	3.784	39.943	210.339	60.6346	215.935	0.291865	69	-1.2446	128	1
4	2	D	CAVP	Low_water	a.water	14.5	-1.85	0.2735	0.1746	0.46228	0.01418	2.512	37.689	177.151	48.3483	276.909	0.377693	69	-1.26956		0
6	1	A	CAVP	High_water	drought	13.8	-0.98	0.2327	0.3531	0.5858								59			0
6	1	A	CAVP	Low_water	drought	10.5	-0.96	0.1575	0.3296	0.4871								54			0
7	5	D	CAVP	High_water	drought	11.6	-1.19	0.1799	0.133	0.3129								62			0
17	1	D	CAVP	Low_water	drought	12	-1.76	0.1063	0.1638	0.2701								58			0
8	2	G	CAVP	High_water	drought	12.3	-1.07	0.2083	0.298	0.5063								47			0
8	2	G	CAVP	Low_water	drought	6.6	-3.26	0.0436	0.0672	0.1108								49			0
11	2	B	CAVP	Low_water	a.water	13.1	-0.87	0.3429	0.304	0.67615	0.02925	5.073	55.938	173.436	70.5443	232.054	0.449604	69	-1.723		0
12	1	A	CAVP	High_water	a.water	22.1	-0.081	0.5116	0.232	0.75366	0.01006	1.989	41.541	197.714	27.3051	117.694	0.307831	72	-1.0678		0
12	2	A	CAVP	Low_water	a.water	14.5	-0.85	0.1274	0.1493	0.28484	0.00814	1.974	42.212	242.506	30.7743	206.124	0.524154	71	-1.7958		0
15	1	E	CAVP	High_water	a.water	27.2	-0.38	0.4571	0.3305	0.79902	0.01142	2.331	28.426	204.116	26.9422	81.5194	0.413632	72	-1.77916		0
15	1	E	CAVP	Low_water	a.water	14.5	-0.55	0.3861	0.4396	0.84437	0.01867	2.623	38.57	140.493	49.7679	113.212	0.520625	72	-1.41516		0
16	2	F	CAVP	High_water	a.water	18.5	-0.42	0.5793	0.4377	1.042	0.025	5.955	52.755	238.2	86.9213	198.587	0.420058	69	-1.0366		0
20	2	G	CAVP	High_water	a.water	30.4	-0.67	0.4575	0.2837	0.7493	0.0081	1.997	25.815	246.543	47.1652	166.25	0.37862	69	-0.9742		0
20	2	G	CAVP	Low_water	a.water	15.2	-0.85	0.4153	0.2655	0.68873	0.00793	1.498	21.099	188.903	47.1917	177.747	0.385492	69	-0.91596		0
2	1	E	COPR	High_water	drought	18.9	-0.36	0.1861	0.1456	0.3317								88		128	1
2	1	E	COPR	Low_water	drought	10.2	-0.45	0.0145	0.0094	0.0239								56			0
3	1	C	COPR	High_water	drought	15.6	-2.91	0.0759	0.0685	0.1444								52			0
3	1	C	COPR	Low_water	drought	12.7	-0.37	0.0598	0.0559	0.1157								54			0
4	1	D	COPR	High_water	a.water	25.4	-0.9	0.2415	0.2096	0.46061	0.00951	3.496	52.893	367.613	31.4876	150.227	0.455049	72	-1.18428	123	1
4	1	D	COPR	Low_water	a.water	18.1	-0.59	0.2869	0.3064	0.60825	0.01495	3.929	51.49	262.809	62.5788	204.239	0.50374	70	-1.723	122	1
6	1	A	COPR	High_water	drought	17	-0.44	0.0466	0.0358	0.0824								58			0
6	1	A	COPR	Low_water	drought	13.1	-0.73	0.0334	0.0299	0.0633								73			0
8	1	G	COPR	High_water	drought	17	-0.74	0.153	0.0617	0.2147								65			0
8	1	G	COPR	Low_water	drought	14.5	-2.21	0.0239	0.0139	0.0378								48			0
10	2	B	COPR	High_water	drought	14.5	-1.11	0.1638	0.1587	0.3225								58			0
10	1	B	COPR	Low_water	drought	17.8	-0.46	0.2342	0.2385	0.4727								65			0
11	1	B	COPR	High_water	a.water	25	-0.49	0.3743	0.2027	0.5907	0.0137	2.626	67.636	191.679	29.3145	144.62	0.343152	70	NA	119	1
11	1	B	COPR	Low_water	a.water	18.9	-0.07	0.5053	0.289	0.81318	0.01888	2.703	67.858	143.167	30.4006	105.192	0.355395	70	NA	123	1
12	1	A	COPR	High_water	a.water	22.1	-0.06	0.2916	0.169	0.46707	0.00647	2.002	50.597	309.428	23.0543	136.416	0.36183	72	-1.5566	111	1
12	1	A	COPR	Low_water	a.water	14.5	-0.44	0.3001	0.1437	0.45107	0.00727	1.158	30.82	159.285	92.7284	645.291	0.318576	70	NA	121	1
13	2	F	COPR	High_water	drought	15.6	-2.15	0.0226	0.0181	0.0407								74			0
13	1	F	COPR	Low_water	drought	13.1	-1.28	0.0796	0.0465	0.1261								83			0
14	1	C	COPR	High_water	a.water	29	-0.67	0.4831	0.4162	0.9168	0.0175	3.232	63.028	184.686	48.6453	116.88	0.45397	70	NA	124	1
14	2	C	COPR	Low_water	a.water	12.3	-0.73	0.3133	0.21296	0.36885	0.01475	2.178	68.337	147.661	44.3072	208.054	0.577362	69	NA	128	1
15	1	E	COPR	High_water	a.water	23.6	-0.03	0.2337	0.0973	0.33702	0.00602	1.577	37.494	261.96	17.3685	178.505	0.288707	72	-1.40892	120	1
15	1	E	COPR	Low_water	a.water	14.2	-0.58	0.1542	0.1441	0.30765	0.00935	1.638	27.361	175.187	26.2455	182.134	0.468389	72	-1.52124	128	1
16	1	F	COPR	High_water	a.water	22.8	-0.18	0.2233	0.2852	0.52001	0.01151	2.076	43.838	180.365	30.7587	107.849	0.548451	70	-1.64188	117	1
16	1	F	COPR	Low_water	a.water	13.4	-0.44	0.125	0.0985	0.23001	0.00651	1.63	40.962	250.384	33.7588	342.729	0.428242	70	NA		0
17	1	D	COPR	High_water	drought	15.6	-0.98	0.1179	0.01371	0.13161								60			0
17	1	D	COPR	Low_water	drought	13.1	-1.05	0.1524	0.0875	0.2399								65			0
20	1	G	COPR	High_water	a.water	30.8	-0.72	0.39	0.2345	0.64455	0.02005	4.423	78.128	220.599	132.676	565.781	0.36382	72	-2.00588	114	1
20	1	G	COPR	Low_water	a.water	16	-0.48	0.2194	0.1071	0.33453	0.00803	1.805	24.196	224.782	63.6775	594.562	0.320151	72	-1.84572	120	1
2	2	E	ELLI	High_water	drought	10.2	-2.03	0.1994	0.0037	0.2031								39		59	1
2	2	E	ELLI	Low_water	drought	9.1	-2.36	0.0913	0.0071	0.0984								36		60	1
4	1	D	ELLI	High_water	a.water	27.5	-0.11	0.3651	0.0163	0.38809	0.00669	2.286	36.533	341.704	10.2819	630.791	0.0420006	54	-1.29244	63	1
4	1	D	ELLI	Low_water	a.water	16	-0.23	0.3796	0.0345	0.42426	0.01016	3.948	57.54	388.583	22.4785	651.55	0.0813181	54	-1.19468	66	1
8	1	G	ELLI	Low_water	drought	12.7		0.1923	0.0186	0.2109								42		50	1
12	2	A	ELLI	Low_water	a.water	13.4	-1.2	0.2613	0.0312	0.30161	0.00911	2.495	53.6	273.875	16.3565	524.248	0.103445	52	NA	35	1
11	2	B	ELLI	High_water	a.water	34.8	-0.43	0.5295	0.0305	0.56673	0.00673	2.55	33.162	378.9	6.07865	199.3	0.0538175	51	NA	37	1
15	2	E	ELLI	High_water	a.water	31.5	-0.43	0.388	0.2712	0.66487	0.00567	1.845	30.001	325.397	9.0827	33.4908	0.407899	65	-2.03916	51	1
15	2	E	ELLI	Low_water	a.water	17.8	-0.27	0.5695	0.0475	0.62182	0.00482	1.263	27.676	262.033	16.9502	356.847	0.0763887	43	-2.16188	56	1
17	1	D	ELLI	High_water	drought	16.7	-0.9	0.2611	0.0289	0.29								52		64	1
17	2	D	ELLI	Low_water	drought	12.3	-0.51	0.1341	0.0072	0.1413								39		52	1
14	2	C	ELLI	Low_water	a.water	18.1	-0.57	0.5735	0.3832	0.97275	0.01605	3.922	82.367	244.361	24.0868	62.8569	0.393935	43	-1.88108	58	1
20	1	G	ELLI	High_water	a.water	22.8	-0.81	0.4006	0.0272	0.4317	0.0039	2.245	33	575.641	11.3435	417.04	0.0630067	62	-1.46508	54	1
20	2	G	ELLI	Low_water	a.water	15.2	-0.44	0.2934	0.026	0.32385	0.00445	1.535	40.963	344.944	13.3687	514.18	0.0802841	45	-1.90188	51	1
16	2	F	FORT	High_water	a.water	18.5	-1.05	0.28	0.1399	0.43047	0.01057	2.617	33.5	247.588	24.6099	175.91	0.324994	71	-1.00956		0
3	1	C	FORT	High_water	drought	22.5	-1.23	0.1649	0.2269	0.3918								65			0
3	1	C	FORT	Low_water	drought	21	-2.41	0.4562	0.367	0.8232								70			0
4	1	D	FORT	High_water	a.water	22.1	-0.34	0.2368	0.1687	0.42032	0.01482	4.375	27.462	295.209	28.6842	170.031	0.401361	72	-1.33196		0
4	1	D	FORT	Low_water	a.water	27.5	-0.22	0.354	0.1059	0.46803	0.00813	3.047	55.248	374.785	31.1332	293.987	0.226268	70	-1.22588		0
2	2	E	FORT	Low_water	drought			0.0999	0.0524	0.1523								63			0
6	1	A	FORT	High_water	drought	19.9	-0.47	0.1636	0.198	0.3616								76			0
6	1	A	FORT	Low_water	drought	16.3	-1.34	0.0664	0.0845	0.1509								51			0
8	1	G	FORT	Low_water	drought	14.9	-2.92	0.0367	0.0109	0.0476								48			0
10	1	B	FORT	High_water	drought	19.2	-0.44	0.1127	0.0825	0.1952								65			0
10	1	B	FORT	Low_water	drought	16	-0.55	0.1595	0.1891	0.3486								59			0
11	1	B	FORT	High_water	a.water	37.7	-0.32	0.639	0.1122	0.76364	0.01244	3.354	57.224	269.614	33.4897	298.482	0.146928	70	-1.09276	81	1
11	1	B	FORT	Low_water	a.water	28.6	-0.23	0.2748	0.107	0.38936	0.00756	2.144	36.839	283.598	25.3699	237.102	0.27481	70	-1.6502	120	1
12	1	A	FORT	High_water	a.water	40.9	-0.05	0.3085	0.0867	0.40533	0.01013	2.896	59.687	285.884	19.1042	220.348	0.2139	72	-1.33196		0
12	1	A	FORT	Low_water	a.water	20.3	-0.14	0.265	0.235	0.50764	0.00764	1.971	27.283	257.984	40.7737	173.505	0.462926	70	-1.65644		0
13	1	F	FORT	Low_water	drought	14.2	-2.35	0.0942	0.0392	0.1334								59			0
14	1	C	FORT	High_water	a.water	57.2	-0.31	0.7193	0.6951	1.42953	0.01513	4.668	37.442	308.526	60.5796	87.1523	0.486244	70	-1.30284		0
14	1	C	FORT	Low_water	a.water	35.1	-0.59	0.1987	0.1061	0.30908	0.00428	1.374	22.967	321.028	15.2921	144.129	0.343277	70	-1.39228	81	1
15	1	E	FORT	Low_water	a.water	17.4	-0.46	0.3279	0.3351	0.68195	0.0066	2.444	34.147	370.303	40.4584	120.735	0.491385	70	-2.5862	120	1
16	2	F	FORT	Low_water	a.water	17	-0.78	0.3873	0.127	0.52511	0.01081	4.378	62.369	404.995	40.2323	316.79	0.241854	69	-1.4526		0
17	1	D	FORT	High_water	drought	24.3	-0.78	0.0737	0.0432	0.1169								81			0
17	1	D	FORT	Low_water	drought	18.9	-2.92	0.2095	0.0855	0.295								63			0
20	2	G	FORT	High_water	a.water	24.3	-0.59	0.1971	0.0851	0.29145	0.00925	2.223	31.573	240.324	23.6003	277.324	0.291988	69	-1.53996		0
20	1	G	FORT	Low_water	a.water	12.3	-0.39	0.2112	0.01881	0.30888	0.01881	1.803	26.586	NA	18.242	969.801	0.0608974	72	-1.67308		0
16	2	F	HAST	Low_water	a.water	15.6	-1.91	0.3556	0.0614	0.42197	0.00497	0.962	14.26	193.561	28.7206	467.762	0.145508	71	-2.10156	71	1
2	3	E	HAST	High_water	drought			0.1897	0.0047	0.1944								56		111	1
2	1	E	HAST	Low_water	drought	9.8	-0.36	0.1141	0.0356	0.1497								37		64	1
4	2	D	HAST	High_water	a.water	33	-0.34	0.3246	0.036	0.36654	0.00594	1.399	25.763	235.522	20.5888	571.912	0.0982157	65	-2.07036	69	1
4	1	D	HAST	Low_water	a.water	23.2	-0.34	0.0476	0.0124	0.0696	0.0096	0.608	10.775	NA	3.93997	317.74	0.178161	70	NA		0
6	1	A	HAST	High_water	drought	16	-0.75	0.1705	0.0386	0.2091								51		62	1
6	2	A	HAST	Low_water	drought	10.9	-1.26	0.2593	0.0242	0.2835								43		66	1
8	1	G	HAST	High_water	drought	14.5	-1.28	0.0777	0.0234	0.1011								57			0
8	1	G	HAST	Low_water	drought	13.8	-1.85	0.0629	0.0148	0.0777								62			0
12	2	A	HAST	High_water	a.water	29	-0.39	0.3726	0.0285	0.40725	0.00615	1.529	23.498	248.618	8.12167	284.971	0.0699816	43	NA	58	1
12	1	A	HAST	Low_water	a.water	18.5	-0.12	0.106	0.0797	0.18927	0.00357	0.887	13.129	248.459	38.5541	483.74	0.421092	59	-1.47756	56	1
13	2	F	HAST	High_water	drought	13.8	-0.82	0.159	0.0235	0.1825								47		67	1
15	1	E	HAST	High_water	a.water	22.8	-0.39	0.5561	0.0508	0.61379	0.00689	1.391	19.748	201.887	21.3918	421.099	0.0827645	72	-0.90556	65	1
15	1	E	HAST	Low_water	a.water	12.7	-0.85	0.2731	0.07124	0.34779	0.00419	0.81	10.251	193.317	69.5334	976.044	0.204836	72	-1.65436	115	1
13	2	F	HAST	Low_water	drought	15.2	-0.72	0.2268	0.0316	0.2584								51		60	1
17	1	D	HAST	High_water	drought	12.3	-3.47	0.1498	0.0189	0.1687								50		79	1
17	1	D	HAST	Low_water	drought	12.7	-1.68	0.2574	0.0645	0.3219								52		73	1
20	1	G	HAST	High_water	a.water	30.4	-0.26	0.511	0.059	0.57556	0.00556	1.264	26.152	227.338	29.0107	491.707	0.102509	73	-1.31324	72	1
20	1	G	HAST	Low_water	a.water	17.8	-0.14	0.1866	0.0207	0.21757	0.00191	0.73	6.835	382.199	13.9811	675.414	0.0951418	72	-1.66268	115	1
2	2	E	HOPL	High_water	drought	13.1	-0.98	0.0937	0.0887	0.1824								67			0
2	1	E	HOPL	Low_water	drought	14.2	-0.64	0.0434	0.1246	0.168								57			0
3	2	C	HOPL	Low_water	drought	10.5	-3.04	0.1501	0.1763	0.3264								43			0
4	1	D	HOPL	High_water	a.water	34	-0.75	0.3516	0.2813	0.6419	0.009	2.309	23.702	256.556	51.4129	182.769	0.43823	72	-1.56076		0
4	1	D	HOPL	Low_water	a.water	18.1	-0.52	0.2776	0.3858	0.67343	0.01003	2.426	27.963	241.874	50.219	130.168	0.572888	72	-1.15308		0
6	1	A	HOPL	High_water	drought	18.5	-1.57	0.1051	0.2955	0.4006								54			0
6	1	A	HOPL	Low_water	drought	11.6	-0.64	0.0694	0.1257	0.1951								52			0
8	1	G	HOPL	High_water	drought	16.3	-1.72	0.1724	0.2816	0.454								48			0
8	1	G	HOPL	Low_water	drought	16.3	-1.27	0.1101	0.2626	0.3727								51			0
10	2	B	HOPL	High_water	drought	14.5	-1.28	0.0827	0.067	0.1497								58			0
11	2	B	HOPL	High_water	a.water	37.7	NA	0.6075	0.2198	0.83563	0.00833	2.159	27.737	259.184	141.529	643.901	0.263035	69	NA		0
11	1	B	HOPL	Low_water	a.water	19.9	-0.46	0.1564	0.2614	0.42607	0.00827	2.184	30.884	264.087	17.67	67.5974	0.613514	70	-1.50876		0
12	1	A	HOPL	High_water	a.water	22.1	-0.61	0.3044	0.3857	0.69917	0.00907	1.653	33.448	182.249	31.5344	81.7589	0.551654	72	-0.92844		0
12	1	A	HOPL	Low_water	a.water	16	-0.41	0.0437	0.2309	0.28151	0.00691	1.585	28.934	229.378	31.2123	135.177	0.82022	70	-1.77708		0
13	1	F	HOPL	High_water	drought	24.6	-0.57	0.0679	0.1927	0.2606								57			0
13	2	F	HOPL	Low_water	drought	12.7	-3.83	0.1294	0.0984	0.2278								36			0
15	2	E	HOPL	Low_water	a.water	22.8	-0.47	0.4729	0.7478	1.23823	0.01753	2.608	35.133	148.774	91.7822	122.736	0.603927	71	-1.79788		0
16	1	F	HOPL	High_water	a.water	28.3	NA	0.4093	0.2241	0.64642	0.01302	3.258	45.747	250.23	46.8511	209.064	0.346679	72	-0.91804		0
16	1	F	HOPL	Low_water	a.water	15.2	-0.14	0.1995	0.2036	0.40921	0.00611	1.592	24.773	260.556	26.8126	131.692	0.497544	72	-1.2654		0
17	1	D	HOPL	High_water	drought	18.1	-2.81	0.0791	0.1356	0.2147								54			0
17	2	D	HOPL	Low_water	drought		-4.27	0.1516	0.1662	0.3178								45			0
14	2	C	HOPL	Low_water	a.water	21.4	-1.14	0.3024	0.0772	0.39438	0.01478	2.107	27.127	142.558	33.8235	438.128	0.19575	69	-2.05164		0
10	3	B	HOPL	High_water	drought	9.5	-4.15	0.1386	0.1247	0.2633								51			0
20	1	G	HOPL	High_water	a.water	27.5	-0.67	0.2879	0.1862	0.48388	0.00978	3.241	41.135	331.391	29.4304	158.058	0.384806	72	-0.82444		0
20	1	G	HOPL	Low_water	a.water	13.1	-0.75	0.2454	0.3683	0.62339	0.00969	1.765	22.491	182.147	30.2385	82.1028	0.590802	72	-1.463		0
4	1	D	JPSN	High_water	a.water	28.3	-0.27	0.3206	0.24742	0.58233	0.01431	2.942	27.45	205.59	45.5209	183.982	0.424879	72	-1.64604		0
4	1	D	JPSN	Low_water	a.water	16.7	-0.48	0.4167	0.4247	0.85664	0.01524	2.56	39.965	167.979	202.765	477.431	0.495774	70	-1.63148		0
15	2	E	JPSN	High_water	a.water	28.3	-0.47	0.4578	0.1564	0.62865	0.01445	3.721	43.934	257.509	42.7829	273.548	0.248787	71	-1.59612		0
6	2	A	JPSN	High_water	drought	13.4	-2.87	0.0691	0.0881	0.1572								50			0
6	2	A	JPSN	Low_water	drought	14.9	-0.87	0.1127	0.1905	0.3032								44			0
8	3	G	JPSN	High_water	drought			0.1882	0.0256	0.2138								58			0
8	3	G	JPSN	Low_water	drought	12.3	-0.79	0.1828	0.1318	0.3146								56			0
10	1	B	JPSN	High_water	drought	15.2	-1.31	0.0172	0.0234	0.0406								56			0
10	1	B	JPSN	Low_water	drought	13.8	-0.52	0.0739	0.0502	0.1241								58			0
11	2	B	JPSN	High_water	a.water	30.1	-0.81	0.2525	0.1791	0.43937	0.00777	1.757	42.501	226.126	37.92	211.725	0.407629	69	NA		0
11	1	B	JPSN	Low_water	a.water	16.3	-0.47	0.2406	0.2017	0.45146	0.00916	1.609	23.514	175.655	66.2533	328.475	0.446773	70	-1.84364		0
12	2	A	JPSN	High_water	a.water	48.1	-1.21	0.4268	0.2938	0.72559	0.00499	2.167	40.014	434.269	22.8441	77.7539	0.404912	71	NA		0
12	1	A	JPSN	Low_water	a.water	14.5	-0.27	0.3151	0.4597	0.78562	0.01082	1.775	27.273	164.048	52.5694	114.356	0.585143	70	-1.97468		0
13	1	F	JPSN	High_water	drought	18.9	-0.69	0.196	0.1973	0.3933								72			0
13	1	F	JPSN	Low_water	drought	19.9	-0.44	0.2231	0.5125	0.7356								65			0
14	2	C	JPSN	High_water	a.water	33.3	-0.83	0.4479	0.1503	0.61706	0.01886	3.972	47.547	210.604	80.2876	534.182	0.243574	69	-1.6502	103	1
16	2	F	JPSN	High_water	a.water	19.9	-0.81	0.3831	0.2338	0.63588	0.01898	3.762	59.661	198.209	55.7735	238.552	0.367679	69	-0.96588		0
16	2	F	JPSN	Low_water	a.water	16.7	-0.98	0.2375	0.2483	0.49917	0.01337	2.793	32.05	208.901	53.4507	215.267	0.497426	71	-1.8062		0
17	2	D	JPSN	High_water	drought	15.2	-0.97	0.3107	0.3295	0.6402								56			0
17	2	D	JPSN	Low_water	drought	12.7	-1.33	0.1986	0.207	0.4056								64			0
20	2	G	JPSN	High_water	a.water	22.1	-0.52	0.3571	0.2857	0.6559	0.0131	2.61	46.878	199.237	38.7812	135.741	0.435585	69	-1.49212		0
20	2	G	JPSN	Low_water	a.water	14.2	-0.33	0.313	0.2198	0.5391	0.0063	0.992	19.236	157.46	49.2139	223.903	0.407717	69	-1.93308		0
2	1	E	KENN	High_water	drought	15.2	-0.89	0.2805	0.4543	0.7348								78			0
2	2	E	KENN	Low_water	drought	9.1	-0.51	0.1555	0.0807	0.2362								51			0
3	1	C	KENN	High_water	drought	16.3	-1.07	0.2997	0.4854	0.7851								78			0
3	1	C	KENN	Low_water	drought	15.2	-0.8	0.1347	0.2317	0.3664								67			0
4	1	D	KENN	High_water	a.water	26.8	-0.18	0.3198	0.5488	0.88454	0.01594	3.489	30.521	218.883	55.2332	100.644	0.620435	72	-1.06364	94	1
4	2	D	KENN	Low_water	a.water	17.4	-1.48	0.4674	0.5007	0.98923	0.02113	3.087	39.997	146.096	161.764	323.075	0.506151	69	-1.4526	76	1
6	2	A	KENN	High_water	drought	14.5	-0.76	0.3342	0.5032	0.8374								65			0
6	1	A	KENN	Low_water	drought	16.7	-0.43	0.1477	0.2251	0.3728								62			0
8	1	G	KENN	High_water	drought	16.7	-0.27	0.1515	0.1297	0.2812								71			0
8	1	G	KENN	Low_water	drought	13.8	-0.74	0.1167	0.2407	0.3574								67			0
10	2	B	KENN	High_water	drought	14.5	-0.84	0.3432	0.3345	0.6777								67		77	1
10	1	B	KENN	Low_water	drought	12.7	-0.37	0.1257	0.1382	0.2639								83			0
11	1	B	KENN	High_water	a.water	32.2	-0.07	0.356	0.4511	0.81918	0.01208	1.912	32.154	158.278	30.1244	66.7799	0.550673	70	-1.19468		0
11	1	B	KENN	Low_water	a.water	21.7	-0.24	0.3715	0.6161	0.99995	0.01235	2.257	21.959	182.753	48.342	78.4645	0.616131	70	-1.51292	74	1
12	2	A	KENN	High_water	a.water	34.8	-0.7	0.354	0.3811	0.74801	0.01291	2.095	37.742	162.277	34.4114	90.295	0.509485	71	NA		0
12	2	A	KENN	Low_water	a.water	12.3	-0.65	0.2363	0.4559	0.693194	0.00994	1.953	26.838	196.479	30.6901	67.3177	0.65768	71	NA		0
13	1	F	KENN	High_water	drought	27.9	-1.13	0.1993	0.3708	0.5701								90			0
13	1	F	KENN	Low_water	drought	17.8	-1.97	0.2303	0.3635	0.5938								83			0
14	1	C	KENN	High_water	a.water	30.1	-0.31	0.3034	0.3329	0.65122	0.01492	2.835	43.611	190.013	43.9309	131.964	0.511194	70	-0.90348		0
14	1	C	KENN	Low_water	a.water	11.6	-0.98	0.4184	0.7704	1.20322	0.01442	2.867	30.794	198.821	35.6318	46.2511	0.640282	70	-1.48796	83	1
15	1	E	KENN	High_water	a.water	32.2	-0.33	0.3696	0.5764	0.96372	0.01772	3.506	42.704	197.856	45.6633	79.2215	0.598099	70	-1.50668		0
15	1	E	KENN	Low_water	a.water	12.3	-0.54	0.3763	0.5724	0.95682	0.00812	1.358	21.279	167.241	49.1848	85.9273	0.598232	72	-1.94764	127	1
16	2	F	KENN	High_water	a.water	31.9	-0.24	0.4611	0.4042	0.87668	0.01138	2.371	29.041	208.348	35.9303	88.8923	0.461058	71	-1.62732	79	1
16	1	F	KENN	Low_water	a.water	14.9	-0.42	0.2194	0.3805	0.6113	0.0114	2.756	35.369	241.754	50.0182	131.454	0.622444	72	-1.38188	126	1
17	1	D	KENN	High_water	drought	16	-2.93	0.1949	0.2387	0.4336								76			0
17	2	D	KENN	Low_water	drought	13.4	-2.51	0.3228	0.432	0.7548								58			0
20	1	G	KENN	Low_water	a.water	15.6	-0.53	0.1853	0.2204	0.41211	0.00641	1.283	15.254	200.156	24.9315	113.119	0.534809	72	-1.4942		0
20	2	G	KENN	High_water	a.water	25.4	-0.24	0.3858	0.3122	0.70745	0.00945	1.984	25.037	209.947	112.221	359.451	0.441303	69	-2.3262		0
2	2	E	LAHI	High_water	drought	13.4	-1.58	0.1445	0.1128	0.2573								58			0
2	2	E	LAHI	Low_water	drought	9.5	-3.46	0.1397	0.0753	0.215								43			0
3	2	C	LAHI	High_water	drought			0.2382	0.105	0.3432								58			0
3	1	C	LAHI	Low_water	drought	19.2	-0.98	0.2396	0.2969	0.5365								76			0
4	1	D	LAHI	High_water	a.water	23.6	-0.32	0.3223	0.1512	0.49096	0.01746	4.393	30.886	251.604	69.3047	458.365	0.307968	72	-1.5774		0
15	2	E	LAHI	High_water	a.water	13.8	-0.67	0.3087	0.0772	0.39221	0.00631	1.708	21.203	270.681	40.1992	520.715	0.196833	71	-1.81244	114	1
6	1	A	LAHI	High_water	drought	15.2	-1.03	0.1998	0.2469	0.4467								60			0
6	1	A	LAHI	Low_water	drought	14.2	-0.49	0.2289	0.2568	0.4857								62			0
4	2	D	LAHI	Low_water	a.water	16	-0.56	0.1745	0.0884	0.27267	0.00977	2.631	44.907	269.294	45.1935	511.238	0.324201	69	-1.69388	79	1
8	2	G	LAHI	High_water	drought	17.4	-2.78	0.1476	0.1963	0.3439								66			0
8	1	G	LAHI	Low_water	drought	16.7	-0.87	0.1531	0.2526	0.4057								59			0
10	1	B	LAHI	High_water	drought	22.5	-1.54	0.194	0.2788	0.4728								79			0
10	1	B	LAHI	Low_water	drought	15.2	-0.83	0.1144	0.058	0.1724								58			0
11	1	B	LAHI	High_water	a.water	31.5	-0.04	0.4193	0.3357	0.77387	0.01887	3.331	40.026	176.524	37.4028	111.417	0.433794	70	-1.38604	117	1
11	2	B	LAHI	Low_water	a.water	16.7	-1.57	0.2085	0.1259	0.34215	0.00775	1.658	21.308	213.935	15.4964	123.085	0.367967	69	NA		0
12	1	A	LAHI	High_water	a.water	26.8	-0.38	0.3434	0.1537	0.5073	0.0102	1.977	41.791	193.824	21.3714	139.046	0.302977	72	-1.48172		0
12	1	A	LAHI	Low_water	a.water	16.3	-0.06	0.298	0.2388	0.54435	0.00755	1.141	18.204	151.126	32.7104	136.978	0.438688	70	-1.23628	118	1
13	1	F	LAHI	High_water	drought	15.2	-1.47	0.2363	0.2136	0.4499								67			0
13	1	F	LAHI	Low_water	drought	16.3	-1.33	0.1726	0.1187	0.2913								43			0
14	1	C	LAHI	High_water	a.water	26.8	-0.26	0.3084	0.227	0.55474	0.01934	5.746	51.672	297.104	33.7684	148.759	0.409201	70	-0.94092	125	1
14	1	C	LAHI	Low_water	a.water	17.4	-1.22	0.3445	0.2475	0.60412	0.01212	3.248	50.799	267.987	53.2176	215.021	0.409687	70	-1.34236		0
16	2	F	LAHI	High_water	a.water	19.2	-0.5	0.3908	0.1557	0.56646	0.01996	5.089	51.946	254.96	50.7061	325.666	0.274865	69	-0.77244		0
16	1	F	LAHI	Low_water	a.water	12.3	-0.72	0.1338	0.0739	0.21672	0.00902	2.194	30.065	243.237	25.5077	345.165	0.340993	72	-1.77084		0
17	2	D	LAHI	High_water	drought	12	-2.68	0.1107	0.083	0.1937								45			0
17	2	D	LAHI	Low_water	drought	11.3	-1.23	0.1101	0.0885	0.1986								47			0
20	1	G	LAHI	High_water	a.water	18.1	-0.58	0.5596	0.3986	0.97723	0.01903	3.763	44.415	197.74	27.5806	69.1937	0.407888	72	-0.98044	74	1
20	1	G	LAHI	Low_water	a.water	16.3	-0.68	0.3363	0.2947	0.64115	0.01015	2.555	19.282	251.724	NA	NA	0.459643	70	-1.38396		0
16	2	F	MCLA	Low_water	a.water	15.6	-2.14	0.2757	0.3785	0.66026	0.00606	1.452	27.461	239.604	43.6393	115.295	0.573259	71	-1.3382		0
2	2	E	MCLA	High_water	drought	14.9	-2.01	0.2961	0.2473	0.5434								58			0
2	1	E	MCLA	Low_water	drought	13.4	-0.64	0.0781	0.0885	0.17316	0.00656							72			0
3	1	C	MCLA	High_water	drought	17.4	-0.34	0.1158	0.139	0.2548								57			0
3	1	C	MCLA	Low_water	drought	12.7	-0.73	0.1117	0.2356	0.3473								54			0
4	2	D	MCLA	High_water	a.water	42	-0.14	0.598	0.3724	0.98424	0.01384	2.602	45.238	188.006	46.3127	124.363	0.378363	69	-1.70428		0
4	1	D	MCLA	Low_water	a.water	19.2	-0.62	0.3792	0.3755	0.76238	0.00768	1.659	20.575	216.016	85.0396	226.47	0.492537	70	-1.72508		0
6	3	A	MCLA	High_water	drought	13.4	-3.56	0.2682	0.2217	0.4899								62		63	1
6	3	A	MCLA	Low_water	drought	12	-0.32	0.2034	0.0515	0.2549								51			0
10	2	B	MCLA	High_water	drought	12.7	-0.86	0.2476	0.2201	0.4677								58			0
11	3	B	MCLA	High_water	a.water	38	-0.72	0.4125	0.2551	0.67501	0.00741	1.535	19.672	207.152	24.956	97.8281	0.37792	76	NA		0
11	2	B	MCLA	Low_water	a.water	18.1	-1.16	0.0934	0.1068	0.20432	0.00412	0.936	14.597	227.184	12.7116	119.023	0.522709	69	NA		0
12	2	A	MCLA	High_water	a.water	40.9	-0.39	0.1968	0.0846	0.28733	0.00593	1.447	22.313	244.013	10.4576	123.612	0.294435	71	NA		0
12	1	A	MCLA	Low_water	a.water	19.9	-0.14	0.2986	0.0437	0.34796	0.00566	1.264	23.616	223.322	8.40537	192.343	0.125589	70	NA	128	1
13	1	F	MCLA	High_water	drought	23.2	-0.89	0.2885	0.2519	0.5404								65			0
13	1	F	MCLA	Low_water	drought	16.7	-3.29	0.1354	0.2077	0.3431								54			0
14	1	C	MCLA	High_water	a.water	38	-0.16	0.425	0.4486	0.88368	0.01008	3.03	35.439	300.595	53.4819	119.22	0.50765	70	-1.0574		0
14	1	C	MCLA	Low_water	a.water	18.1	-0.65	0.1132	0.1069	0.22679	0.00669	1.717	26.436	256.652	30.3876	284.262	0.471361	70	-0.9118		0
15	2	E	MCLA	High_water	a.water	39.8	-0.48	0.4121	0.3269	0.74739	0.00839	2.092	25.928	249.344	55.3943	169.453	0.437389	71	-2.01004		0
15	1	E	MCLA	Low_water	a.water	19.9	-0.34	0.2278	0.1347	0.36563	0.00313	0.932	21.865	297.764	NA	NA	0.368405	70	-1.4526		0
16	2	F	MCLA	High_water	a.water	25.4	-0.43	0.2837	0.1576	0.44556	0.00426	1.161	23.059	272.535	26.4988	168.139	0.353712	69	-1.567		0
17	1	D	MCLA	High_water	drought	16.3	-2.26	0.1121	0.1146	0.2267								56			0
17	1	D	MCLA	Low_water	drought	18.9	-2.32	0.1104	0.2115	0.3219								72			0
10	3	B	MCLA	Low_water	drought	10.9	-1.85	0.1409	0.1094	0.2503								58			0
20	3	G	MCLA	Low_water	a.water	NA	-2.46	0.2627	0.1285	0.39821	0.00701	1.645	21.493	234.665	10.4422	81.262	0.322694	76	-2.26172		0
4	1	D	MOTT	High_water	a.water	20.3	-0.19	0.3873	0.0206	0.41415	0.00555	1.974	24.854	355.676	23.4945	1140.51	0.0497404	72	-1.43388	62	1
4	2	D	MOTT	Low_water	a.water	13.8	-0.81	0.4961	0.0575	0.56315	0.00955	3.194	45.63	334.45	62.4183	1085.54	0.102104	65	-0.91804	66	1
17	2	D	MOTT	High_water	drought	11.6	-2.42	0.3443	0.0299	0.3742								45		61	1
17	2	D	MOTT	Low_water	drought	10.2	-1.23	0.0857	0.018	0.1037								41		74	1
10	1	B	MOTT	High_water	drought	14.9	-3	0.0863	0.0056	0.0919								46		66	1
10	1	B	MOTT	Low_water	drought	9.5	-0.98	0.1009	0.0085	0.1094								43		65	1
11	1	B	MOTT	High_water	a.water	31.1	-0.76	0.5528	0.0384	0.59593	0.00473	1.665	30.7625	352.008	13.5271	352.269	0.0644371	58	-0.99708	64	1
11	1	B	MOTT	Low_water	a.water	20.7	-0.63	0.3005	0.0168	0.32211	0.00481	1.413	22.066	293.763	8.49668	505.755	0.0521561	54	-1.5046	65	1
2	1	E	SEDG	High_water	drought	16.7	-0.65	0.0426	0.0051	0.0477								65			0
2	1	E	SEDG	Low_water	drought	16.7	-0.21	0.1297	0.0483	0.178								46			0
3	1	C	SEDG	High_water	drought	21	-2.12	0.0468	0.0116	0.0584								58			0
3	2	C	SEDG	Low_water	drought	12.3	-2.46	0.1713	0.2725	0.4438								52			0
4	1	D	SEDG	High_water	a.water	26.8	-0.41	0.4237	0.2746	0.70976	0.01146	1.927	25.354	168.15	31.0328	113.011	0.386891	72	-1.42348	115	1
4	1	D	SEDG	Low_water	a.water	19.6	-0.47	0.4131	0.2318	0.65846	0.01356	2.882	39.5	212.537	38.4949	166.069	0.352034	70	-1.45884	80	1
17	2	D	SEDG	High_water	drought	12	-2.19	0.0781	0.0135	0.0916								52			0
6	2	A	SEDG	High_water	drought	10.2	-0.73	0.2226	0.2247	0.4473								52			0
6	2	A	SEDG	Low_water	drought	13.1	-0.97	0.1815	0.1533	0.3348								44			0
10	1	B	SEDG	High_water	drought	18.9	-0.522	0.0494	0.0204	0.0698								58			0
10	1	B	SEDG	Low_water	drought	14.2	-0.41	0.1601	0.2393	0.3994								58			0
11	1	B	SEDG	High_water	a.water	34.8	-0.85	0.3518	0.1405	0.49977	0.00747	1.724	32.231	230.79	28.4942	202.806	0.281129	70	-1.12812	118	1
11	1	B	SEDG	Low_water	a.water	21.7	-0.29	0.2822	0.0429	0.3327	0.0076	2.663	45.549	350.395	17.6074	410.428	0.128945	67	-1.26332	125	1
12	2	A	SEDG	High_water	a.water	47.8	-0.51	0.2204	0.0618	0.29383	0.01163	3.64	41.401	312.984	4.2339	68.5097	0.210326	51	NA	125	1
12	1	A	SEDG	Low_water	a.water	14.5	-0.19	0.2393	0.1097	0.35874	0.00974	1.609	29.41	165.195	16.7219	152.433	0.305792	70	-1.30284	67	1
14	2	C	SEDG	High_water	a.water	30.4	-0.36	0.2361	0.2905	0.53944	0.01284	2.677	30.636	208.489	57.4864	197.888	0.538521	53	-1.02204		0
14	1	C	SEDG	Low_water	a.water	23.9	-0.91	0.2116	0.077	0.29395	0.00535	2.65	27.909	495.327	18.8472	244.768	0.261949	70	-1.07196	124	1
15	1	E	SEDG	High_water	a.water	23.6	-0.13	0.5326	0.1248	0.67217	0.01477	2.562	31.105	173.46	22.8939	183.445	0.185667	72	-1.01788	115	1
15	2	E	SEDG	Low_water	a.water	18.5	-0.59	0.1456	0.079	0.23464	0.01004	1.383	27.359	137.749	30.3172	383.762	0.336686	71	-2.22844	108	1
16	1	F	SEDG	High_water	a.water	31.5	-0.43	0.2161	0.0728	0.2985	0.0096	2.086	22.681	217.292	17.3344	238.11	0.243886	72	-1.08236	121	1
16	2	F	SEDG	Low_water	a.water	16.3	-0.43	0.178	0.0727	0.25731	0.00661	1.662	22.69	251.437	14.0994	193.939	0.282539	71	-1.69596	119	1
17	1	D	SEDG	Low_water	drought	12.3	-1.46	0.2741	0.3475	0.6216								60			0
2	1	E	SMER	High_water	drought	17.8	-0.71	0.1038	0.0168	0.1206								54		67	1
2	1	E	SMER	Low_water	drought	18.5	-0.94	0.133	0.0205	0.1535								59		71	1
8	2	G	SMER	High_water	drought	15.5	-1.47	0.6711	0.0641	0.7352								43		62	1
8	3	G	SMER	Low_water	drought			0.169	0.0247	0.1937								69		67	1
6	2	A	SMER	High_water	drought	7.3	-2.02	0.246	0.025	0.271								35		67	1
6	2	A	SMER	Low_water	drought	10.9		0.3083	0.0361	0.3444								36		58	1
12	2	A	SMER	Low_water	a.water	14.58	-1.05	0.1404	0.0293	0.17497	0.00527	1.957	24.584	371.347	18.7394	639.569	0.167457	52	NA	82	1
13	2	F	SMER	High_water	drought	10.5	-1.63	0.6675	0.0988	0.7663								43		59	1
13	5	F	SMER	Low_water	drought	14.5	-3.32	0.34	0.0408	0.3808								45		109	1
14	1	C	SMER	Low_water	a.water	13.4	-0.65	0.2366	0.02098	0.26127	0.00227	1.589	17.732	NA	28.037	1336.37	0.0803001	70	-0.80156	80	1
15	2	E	SMER	High_water	a.water	51	-0.32	0.9189	0.1001	1.02906	0.01006	2.914	36.42	289.662	39.3696	393.303	0.0972732	71	-2.01628	64	1
15	2	E	SMER	Low_water	a.water	24.6	-0.89	0.2024	0.0084	0.2124	0.0016	0.774	18.154	483.75	4.81305	572.982	0.039548	71	-0.8078	80	1
16	2	F	SMER	High_water	a.water	22.8	-0.61	1.1937	0.0797	1.29474	0.02134	7.02	79.016	328.96	17.2945	216.995	0.0615568	51	-1.25084	72	1
20	1	G	SMER	High_water	a.water	33	-0.36	0.4563	0.0583	0.51712	NA	2.617	35.924	NA	33.0053	566.129	0.11274	60	-1.1406	83	1
2	1	E	TORR	High_water	drought	14.5	-0.91	0.3418	0.0102	0.352								54		57	1
2	2	E	TORR	Low_water	drought	10.9	-2.56	0.2388	0.0153	0.2541								41		54	1
3	1	C	TORR	High_water	drought	18.1	-0.26	0.1526	0.0228	0.1754								54		61	1
3	1	C	TORR	Low_water	drought	11.6	-0.39	0.3409	0.0161	0.357								42		57	1
4	2	D	TORR	Low_water	a.water	17.4	-0.67	0.3128	0.01651	0.33787	0.00717	3.97	51.715	553.696	16.7918	1017.07	0.0488649	60	-1.11772	63	1
6	1	A	TORR	High_water	drought	16.3	-0.37	0.1751	0.0186	0.1937								51		64	1
6	2	A	TORR	Low_water	drought	12.7	-1.98	0.2611	0.0289	0.29								39		60	1
4	2	D	TORR	High_water	a.water	31.9	-0.81	0.5737	0.0433	0.61822	NA	1.325	16.405	NA	23.4066	540.567	0.0700398	69	-0.99916	58	1
8	1	G	TORR	High_water	drought	15.6	-1.13	0.1629	0.0266	0.1895								46		55	1
8	1	G	TORR	Low_water	drought	11.6	-0.53	0.0927	0.0228	0.1155								39		56	1
10	1	B	TORR	High_water	drought	22.1	-1.62	0.5833	0.0682	0.6515								48		54	1
10	1	B	TORR	Low_water	drought	13.8	-0.82	0.4692	0.0534	0.5226								50		55	1
11	2	B	TORR	High_water	a.water	52.8	-0.29	1.1538	0.0699	1.24951	0.02581	8.924	111.907	345.757	29.6457	424.115	0.0559419	63	-1.02828	56	1
11	2	B	TORR	Low_water	a.water	28.6	-0.54	0.4547	0.0249	0.48362	0.00402	1.189	19.889	295.771	16.2975	654.518	0.0514867	53	NA	64	1
12	2	A	TORR	Low_water	a.water	20.7	-0.45	0.2787	0.0274	0.31274	0.00664	1.756	22.868	264.458	50.8016	1854.07	0.0876127	52	NA	39	1
13	2	F	TORR	High_water	drought	13.4	-2.57	0.3778	0.0425	0.4203								45		56	1
13	1	F	TORR	Low_water	drought	15.2	-2.84	0.3492	0.0424	0.3916								50		54	1
14	1	C	TORR	High_water	a.water	22.5	-0.19	0.3235	0.01674	0.34816	0.00656	2.009	31.514	306.25	18.926	1130.58	0.0480813	70	-1.0366	58	1
14	1	C	TORR	Low_water	a.water	18.5	-0.46	0.2351	0.0193	0.26001	0.00561	3.198	30.975	570.053	11.9108	617.142	0.0742279	70	-0.99084	64	1
15	1	E	TORR	High_water	a.water	28.3	-0.38	0.7558	0.06717	0.83073	0.01193	5.351	47.475	448.533	52.8969	787.507	0.0808566	65	-1.16972	54	1
15	1	E	TORR	Low_water	a.water	12.7	-0.61	0.1521	0.01362	0.16855	0.00202	1.174	24.415	581.188	16.8897	1240.07	0.0808069	72	-1.26748	63	1
16	1	F	TORR	High_water	a.water	35.5	-0.61	0.5832	0.0183	0.60924	0.00774	2.046	30.227	264.341	8.00008	437.163	0.0300374	72	-1.27372	80	1
16	2	F	TORR	Low_water	a.water	12.7	-0.26	0.4367	0.04489	0.48767	0.00707	2.206	28.283	312.023	41.4887	924.23	0.09205	53	-1.01372	59	1
20	1	G	TORR	High_water	a.water	30.8	-0.35	0.474	0.0441	0.52363	0.00553	1.542	26.703	278.843	10.0436	227.745	0.0842198	72	-1.37564	60	1
20	1	G	TORR	Low_water	a.water	13.4	-0.55	0.1939	0.02424	0.21861	0.00271	1.44	28.982	531.365	31.0061	1279.13	0.110882	72	-1.22588	60	1
13	1	F	YNGR	High_water	drought	15.6	-0.98	0.1483	0.1853	0.3336								58			0
3	1	C	YNGR	High_water	drought	16.3	-1.35	0.1589	0.2321	0.391								59			0
3	1	C	YNGR	Low_water	drought	12.3	-4.52	0.0465	0.1097	0.1562								88			0
6	2	A	YNGR	High_water	drought	13.8	-0.97	0.2652	0.2778	0.543								67			0
6	1	A	YNGR	Low_water	drought	12	-1.25	0.2233	0.0232	0.2465								42		60	1
8	2	G	YNGR	High_water	drought	11.3	-1.59	0.1242	0.147	0.2712								74			0
8	1	G	YNGR	Low_water	drought	12.3	-2.85	0.055	0.1237	0.1787								56			0
11	2	B	YNGR	High_water	a.water	46.3	-0.58	0.3546	0.2028	0.57239	0.01499	3.205	37.026	213.809	42.357	208.861	0.354304	69	NA		0
12	2	A	YNGR	High_water	a.water	42.7	-0.49	0.3565	0.2143	0.58979	0.01899	5.038	58.84	265.298	47.6363	222.288	0.36335	71	NA		0
12	2	A	YNGR	Low_water	a.water	14.9	-0.56	0.2204	0.1352	0.36296	0.00736	1.892	18.966	257.065	29.4105	217.533	0.372493	71	NA		0
13	1	F	YNGR	High_water	drought	17.8	-0.5	0.163	0.2225	0.3855								58			0
14	1	C	YNGR	High_water	a.water	25	-0.89	0.2792	0.2763	0.56812	0.01262	3.313	30.057	262.52	28.74	104.017	0.486341	70	-1.49836		0
14	1	C	YNGR	Low_water	a.water	13.4	-0.5	0.2284	0.275	0.51382	0.01042	2.885	29.41	276.871	52.8142	192.052	0.535207	70	-1.03868		0
16	2	F	YNGR	High_water	a.water	19.9	-0.31	0.2904	0.4559	0.75705	0.01075	2.023	24.355	188.186	45.8259	100.518	0.602206	69	-0.631		0
16	2	F	YNGR	Low_water	a.water	13.4	-0.49	0.3109	0.4421	0.76389	0.01089	2.329	24.597	213.866	83.0689	187.896	0.578748	71	-1.4838		0
17	1	D	YNGR	High_water	drought	17	-0.68	0.2963	0.515	0.8113								86			0
10	2	B	YNGR	High_water	drought	11.3	-1.35	0.1754	0.2376	0.413								58			0
10	1	B	YNGR	Low_water	drought	12.7	-0.43	0.0636	0.0594	0.123								39			0
20	1	G	YNGR	Low_water	a.water	13.1	-0.17	0.229	0.1691	0.40834	0.01024	3.108	30.221	303.516	29.683	175.535	0.414116	72	-1.64812		0
20	2	G	YNGR	High_water	a.water	22.1	-1.07	0.3043	0.1692	0.48607	0.01257	3.042	41.471	242.005	29.0735	171.829	0.348098	69	NA		0

## Sheet: 30yr_norms
site	pop.prob.flwr	Longitude	Latitude	Average.CV.precip	Average.MAP	Average.MAT	AveragePET	Aridity.Index
ANTE	1	-118.401	34.7321	155.718	22.19	17.0086	66.2222	0.335083
BCCR	0	-121.068	38.9769	125.249	76.5834	15.8644	60.277	1.27052
BLOR	0.214286	-121.753	37.3897	135.262	42.8579	14.8905	56.7999	0.754541
BODE	0.125	-123.067	38.3158	139.731	66.7177	11.3313	50.7151	1.31554
CAVP	0.1	-121.052	38.9315	125.78	71.7192	16.0121	60.7363	1.18083
COPR	0.928571	-119.88	34.4119	166.353	38.4693	14.8945	57.4673	0.669411
ELLI	1	-117.089	32.8928	140.911	26.4543	17.5989	65.0909	0.406421
FORT	0.307692	-121.778	36.6861	140.501	32.3109	13.5408	54.5693	0.592107
HAST	0.888889	-121.555	36.3847	148.264	48.5539	14.6351	56.1395	0.864881
HOPL	0	-123.08	38.9952	137.381	83.8709	14.5382	55.9978	1.49775
JPSN	0.0833333	-121.824	38.2773	146.107	42.3831	15.744	59.7757	0.709036
KENN	0.5	-121.07	35.5286	157.043	39.0785	13.706	55.0875	0.70939
LAHI	0.461538	-121.588	36.0592	148.782	58.1889	13.7379	54.8659	1.06057
MCLA	0.0769231	-122.41	38.8593	144.193	75.8166	15.1793	58.0713	1.30558
MOTT	1	-117.257	33.7994	155.916	19.7046	17.8388	67.1805	0.293309
SEDG	0.916667	-120.054	34.7019	159.63	43.7137	16.5351	61.8052	0.707283
SMER	1	-117.171	33.4583	149.451	30.4502	18.1592	67.1859	0.453223
TORR	1	-117.258	32.9243	144.687	21.8348	16.8925	62.6404	0.348573
YNGR	0	-122.067	36.9494	144.517	66.3256	12.931	53.4025	1.24199
